# Supplementary material for: Interplay between Immune Cell Infiltration and Tumor Histological Subtype: A Case of Adrenocortical Cancer
Source: Cancers (Basel). 2022 Oct 28;14(21):5303. doi: 10.3390/cancers14215303 (PMC9658271; doi:10.3390/cancers14215303)
Supplement: Supplementary file 1 [file cancers-14-05303-s001.zip]

Archive with 2 entries (2 files):
- Table S1_ACC TCGA.xlsx
- Table S2_ACC ERC.xlsx
