# Supplementary material for: Interplay between Immune Cell Infiltration and Tumor Histological Subtype: A Case of Adrenocortical Cancer
Source: Cancers (Basel). 2022 Oct 28;14(21):5303. doi: 10.3390/cancers14215303 (PMC9658271; doi:10.3390/cancers14215303)
Supplement: Supplementary file 1 [file cancers-14-05303-s001.zip › Table S1_ACC TCGA.xlsx]

## Sheet: Table S1
ID (TCGA)	Sex	Age	Clinical symptoms	Surgical treatment	Margin of resection	Maximum tumor diameter, cm	Pathologic TNM Staging System			ENSAT Stage	Histological type	Weiss score	Lin–Weiss–Bisceglia system		Ki-67, %	Treatment options	PFS, days	Course of disease	OS, days	Survival status
							T category	N category	M category				Major criteria	Minor criteria
TCGA-OR-A5J1-01	m	58	Conn's syndrome	Left adrenalectomy	R0	7	T1	N0	M0	I	oncocytic	-	NA	NA	NA	No treatment	754	1	1355	1
TCGA-OR-A5J2-01	f	44	NA	Left adrenalectomy	Rx	18	T3	N0	M1	IV	conventional	8	-	-	NA	Yes (Not mentioned type of treatment)	289	1	1677	1
TCGA-OR-A5J3-01	f	23	NA	Left adrenalectomy	Rx	6	T3	N0	M0	III	conventional	5	-	-	NA	No treatment	53	1	2091	0
TCGA-OR-A5J5-01	m	30	NA	Right adrenalectomy	Rx	11	T4	N0	M0	III	conventional	4	-	-	NA	Yes (Not mentioned type of treatment)	551	1	365	1
TCGA-OR-A5J6-01	f	29	NA	Right adrenalectomy	Rx	20	T2	N0	M0	II	oncocytic	-	NA	NA	NA	No treatment	2703	0	2703	0
TCGA-OR-A5J7-01	f	30	NA	Right adrenalectomy	R0	12	T3	N0	M0	III	oncocytic	-	2	3	NA	Yes (Not mentioned type of treatment)	162	1	490	1
TCGA-OR-A5J8-01	m	66	NA	Left adrenalectomy	R0	19	T3	N0	M0	III	sarcomatoid	8	-	-	NA	Yes (Not mentioned type of treatment)	530	1	579	1
TCGA-OR-A5J9-01	f	22	NA	Right adrenalectomy	R0	11	T3	N0	M0	III	conventional	6	-	-	NA	Yes (Not mentioned type of treatment)	414	1	1352	0
TCGA-OR-A5JA-01	f	53	NA	Right adrenalectomy	Rx	15	T4	N0	M1	IV	oncocytic	-	3	4	NA	No treatment	922	1	922	1
TCGA-OR-A5JB-01	m	52	NA	Right adrenalectomy	Rx	8	T4	N0	M1	IV	sarcomatoid	5	-	-	NA	NA	551	0	551	1
TCGA-OR-A5JC-01	m	37	Hyperandrogenism	Left adrenalectomy	R0	13,5	NA	NA	NA	NA	conventional	5	-	-	NA	NA	1750	0	1750	1
TCGA-OR-A5JD-01	f	57	NA	Left adrenalectomy	R0	9,8	T2	N0	M0	II	oncocytic	-	NA	NA	5	No treatment	3038	0	3038	0
TCGA-OR-A5JE-01	f	17	Cushing's syndrome	Left adrenalectomy	R1	3,5	T1	N0	M0	I	conventional	7	-	-	NA	Yes (Not mentioned type of treatment)	477	1	2105	1
TCGA-OR-A5JF-01	f	69	Cushing's syndrome	Left adrenalectomy	R1	>5	T2	N0	M0	II	conventional with oncocytic foci	4	-	-	>30	Yes (Not mentioned type of treatment)	2015	0	2015	0
TCGA-OR-A5JG-01	m	61	NA	Left adrenalectomy	Rx	6,5	T4	N1	M1	IV	myxoid	9	-	-	30	NA	541	1	541	1
TCGA-OR-A5JJ-01	m	65	NA	Left adrenalectomy	R0	9,5	T4	N1	M1	IV	conventional	9	-	-	40	No treatment	490	1	490	1
TCGA-OR-A5JK-01	m	49	NA	Left adrenalectomy	R0	14	pT4	N0	M1	IV	oncocytic	-	2	3	5	Yes (Not mentioned type of treatment)	1497	0	1497	0
TCGA-OR-A5JL-01	f	36	Hyperandrogenism	Right adrenalectomy	R0	3,8	T1	N0	M0	I	oncocytic	-	2	-	8	Yes (Not mentioned type of treatment)	2056	0	2056	0
TCGA-OR-A5JM-01	f	25	NA	Left adrenalectomy	R1	10	T4	N0	M1	IV	conventional	5	-	-	NA	Yes (Not mentioned type of treatment)	72	1	562	1
TCGA-OR-A5JP-01	m	40	Non-functioning tumor	Left adrenalectomy	R0	10	T2	N0	M0	II	conventional	6	-	-	25-36	Yes (Not mentioned type of treatment)	464	0	464	0
TCGA-OR-A5JQ-01	f	26	NA	Right adrenalectomy	Rx	8,5	T2	N0	M0	II	myxoid	4	-	-	NA	Yes (Not mentioned type of treatment)	1103	0	1103	0
TCGA-OR-A5JR-01	m	45	NA	Left adrenalectomy	Rx	5	T1	N0	M0	I	oncocytic	-	NA	NA	NA	No treatment	3688	0	3688	0
TCGA-OR-A5JS-01	f	65	NA	Right adrenalectomy	R0	7,2	T2	N0	M0	II	conventional	NA	-	-	NA	Yes (Not mentioned type of treatment)	166	1	383	0
TCGA-OR-A5JT-01	f	65	NA	Left adrenalectomy	R0	11,5	T2	N0	M0	II	oncocytic	-	NA	NA	NA	Yes (Not mentioned type of treatment)	907	0	907	0
TCGA-OR-A5JV-01	m	55	NA	Left adrenalectomy	R0	17	T2	N0	M0	II	oncocytic	-	NA	NA	NA	No treatment	953	1	2023	0
TCGA-OR-A5JX-01	m	50	NA	Left adrenalectomy	R0	10	T2	N0	M0	II	conventional	3	-	-	NA	No treatment	950	0	950	0
TCGA-OR-A5JZ-01	m	60	NA	Left adrenalectomy	R0	8,5	T2	N0	M0	II	conventional with oncocytic foci	NA	-	-	20	Yes (Not mentioned type of treatment)	247	1	822	0
TCGA-OR-A5K0-01	f	69	NA	Left adrenalectomy	R1	9	T2	N0	M0	II	conventional	NA	-	-	NA	No treatment	659	1	1029	0
TCGA-OR-A5K1-01	m	48	NA	Left adrenalectomy	Rx	6,2	T2	N0	M0	II	conventional	NA	-	-	NA	No treatment	826	1	3289	0
TCGA-OR-A5K2-01	f	32	Hyperandrogenism	Right adrenalectomy	R0	14,5	T4	N0	M0	III	conventional	NA	-	-	NA	Yes (Not mentioned type of treatment)	97	1	994	1
TCGA-OR-A5K3-01	m	53	NA	Left adrenalectomy	R0	16	T2	N0	M0	II	oncocytic	-	NA	NA	NA	No treatment	3465	0	3465	0
TCGA-OR-A5K4-01	f	64	NA	Right adrenalectomy	R1	15,5	T4	N0	M0	III	oncocytic	-	NA	NA	NA	Yes (Not mentioned type of treatment)	1082	0	1082	0
TCGA-OR-A5K5-01	f	59	NA	Left adrenalectomy	R0	14,5	T3	N0	M0	III	conventional	NA			NA	Yes (Not mentioned type of treatment)	108	1	498	1
TCGA-OR-A5K6-01	f	56	NA	Left adrenalectomy	Rx	8	T2	N0	M0	II	oncocytic	-	1	1	6.8	No treatment	391	1	1493	0
TCGA-OR-A5K8-01	m	39	NA	Right adrenalectomy	R0	9	T2	N0	M0	II	conventional	4	-	-	17	Yes (Not mentioned type of treatment)	749	0	749	0
TCGA-OR-A5K9-01	f	61	Cushing's syndrome	Right adrenalectomy	R0	9,8	T2	N0	M0	II	conventional	NA	-	-	NA	No treatment	236	1	344	1
TCGA-OR-A5L5-01	f	77	NA	Left adrenalectomy	R0	2,5	T1	N0	M0	I	oncocytic	-	NA	NA	NA	No treatment	1317	0	1317	0
TCGA-OR-A5LA-01	f	52	NA	Adrenalectomy	Rx	8	T2	N0	M0	II	oncocytic	-	NA	NA	1	No treatment	719	0	719	0
TCGA-OR-A5LK-01	m	62	NA	Right adrenalectomy	Rx	8,2	T2	N0	M0	II	oncocytic	-	NA	NA	NA	Yes (Not mentioned type of treatment)	2740	0	2740	0
TCGA-OR-A5LL-01	f	75	NA	Right adrenalectomy	Rx	9	T2	N0	M0	II	conventional	7	-	-	NA	No treatment	213	1	1613	1
TCGA-OR-A5LM-01	m	23	NA	Right adrenalectomy	Rx	12	T2	N0	M0	II	conventional	7	-	-	NA	No treatment	1858	0	1858	0
TCGA-OR-A5LN-01	f	31	NA	Right adrenalectomy	Rx	8,3	T2	N0	M0	II	oncocytic	-	NA	NA	NA	No treatment	2342	0	2342	0
TCGA-OR-A5LO-01	f	61	NA	Right adrenalectomy	Rx	13,5	T2	N0	M0	II	conventional	7	-	-	NA	Yes (Not mentioned type of treatment)	153	1	2405	1
TCGA-OR-A5LP-01	f	37	NA	Right adrenalectomy	Rx	8,5	T2	N0	M0	II	oncocytic	-	NA	NA	NA	No treatment	1857	0	1857	0
TCGA-OR-A5LR-01	f	30	NA	Left adrenalectomy	Rx	6,7	T2	N0	M0	II	oncocytic	-	NA	NA	NA	No treatment	853	0	853	0
TCGA-OR-A5LS-01	f	34	NA	Right adrenalectomy	Rx	9,3	T2	N0	M0	II	myxoid	6	-	-	NA	Yes (Not mentioned type of treatment)	1096	0	1096	0
TCGA-OR-A5LT-01	m	57	NA	Left adrenalectomy	Rx	14	T3	N0	M0	III	oncocytic	-	1	1	NA	No treatment	549	0	549	0
TCGA-OU-A5PI-01	f	53	NA	Left adrenalectomy	R0	13,5	T2	N1	M1	IV	conventional	5	-	-	10	Yes (Not mentioned type of treatment)	351	1	1171	0
TCGA-P6-A5OF-01	f	55	NA	Right adrenalectomy	R0	10,5	T4	N0	M0	III	conventional	4	-	-	NA	No treatment	143	1	207	1
TCGA-PA-A5YG-01	m	51	NA	Left adrenalectomy	R0	7,8	T2	N0	M0	II	oncocytic	-	1	2	NA	No treatment	756	0	756	0
TCGA-PK-A5H8-01	m	42	NA	Right adrenalectomy	R0	19,5	T2	N0	M0	II	conventional	6	-	-	NA	No treatment	3623	0	3623	0
TCGA-PK-A5H9-01	f	27	NA	Adrenalectomy	R0	10	T2	N0	M0	II	conventional	4	-	-	5	No treatment	616	0	616	0
TCGA-PK-A5HA-01	m	63	NA	Left adrenalectomy	R0	5	T1	N0	M0	I	conventional	8	-	-	20	No treatment	1201	0	1201	0
TCGA-PK-A5HB-01	m	63	NA	Left adrenalectomy	R0	12	T3	Nx	NA	NA	conventional	4	-	-	NA	Yes (Not mentioned type of treatment)	213	1	1293	0
ENSAT - European Network for the Study of Adrenal Tumors
PFS - Progression-free survival
Course of Disease: 0 - without progression, 1- progression
OS - Overall survival
Survival status: 0 - alive, 1 - dead after the disease
