# Supplementary material for: Interplay between Immune Cell Infiltration and Tumor Histological Subtype: A Case of Adrenocortical Cancer
Source: Cancers (Basel). 2022 Oct 28;14(21):5303. doi: 10.3390/cancers14215303 (PMC9658271; doi:10.3390/cancers14215303)
Supplement: Supplementary file 1 [file cancers-14-05303-s001.zip › Table S2_ACC ERC.xlsx]

## Sheet: Table S2
ID	Sex	Age	Clinical symptoms	Surgical treatment	Resection margin	Maximum tumor diameter, cm	Pathologic TNM Staging System			ENSAT Stage	Histological type	Weiss score	Lin–Weiss–Bisceglia system		Ki-67, %	Treatment options	DFS, months	Course of disease	OS, months	Survival status
							T category	N category	M category				Major criteria	Minor criteria
ACC1	m	36	Non-functioning tumor	Left adrenalectomy	Rx	6	T2	N0	M0	II	myxoid	4	-	-	6	No	123	0	123	0
ACC2	m	51	Non-functioning tumor	Left adrenalectomy	Rx	6.6	T2	N0	M0	II	oncocytic	-	1	2	5	No	40	1	40	0
ACC3	f	53	Non-functioning tumor	Right adrenalectomy	R0	13	T2	N0	М0	II	conventional	7	-	-	15-20	No	41	0	41	0
ACC4	m	39	Non-functioning tumor	Left adrenalectomy	Rx	9.6	NA	NA	NA	NA	oncocytic	-	2	1	10	No	49	0	49	0
ACC5	f	24	Non-functioning tumor	Left adrenalectomy	Rx	9.5	Т2	N0	M1	IV	conventional	6	-	-	25	Yes (Not mentioned type of treatment)	32	1	45	1
ACC6	f	41	Cushing's syndrome	Left adrenalectomy	Rx	16	Т2	N0	M0	II	conventional	9	-	-	30	Mitotane	4	1	17	1
ACC7	f	34	NA	Left adrenalectomy	Rx	17	NA	N0	M0	NA	conventional	6	-	-	10	Mitotane	15	1	53	0
ACC8	m	57	NA	Left adrenalectomy	Rx	6	T3	N0	M0	III	conventional	8	-	-	16	Mitotane + Chemotherapy	16	1	41	1
ACC9	f	55	Non-functioning tumor	Right adrenalectomy	R0	NA	T4	N0	M0	III	oncocytic	-	2	3	7	No	44	0	44	0
ACC10	f	47	Non-functioning tumor	Right adrenalectomy	Rx	9	T3	N0	M0	III	oncocytic	-	1	2	5	NA	155	0	155	0
ACC11	f	63	Cushing's syndrome	Right adrenalectomy	R0	8	T2	N0	M0	II	oncocytic	-	1	2	10-15	No	42	0	42	0
ACC12	m	36	Cushing's syndrome	Left adrenalectomy	R0	17	T3	N0	M0	III	oncocytic	-	2	3	8-10	No	4	0	4	0
ACC13	f	20	NA	Left adrenalectomy	Rx	12	T3	N1	M0	III	conventional	6	-	-	60	Mitotane+Chemotherapy	15	1	15	1
ACC14	f	44	Non-functioning tumor	Left adrenalectomy	Rx	3.5	T1	N0	M0	I	conventional	5	-	-	15-20	Mitotane	36	0	36	0
ACC15	f	54	Non-functioning tumor	Right adrenalectomy	R0	4	T1	N0	M0	I	oncocytic	-	1	1	8-10	No	53	0	53	0
ACC16	f	72	NA	Right adrenalectomy	Rx	12	T3	N0	M1	IV	conventional	5	-	-	20	No	0	1	6	1
ACC17	m	36	Cushing's syndrome	Right adrenalectomy	Rx	7.5	T2	N0	M0	II	conventional	7	-	-	5-7	Mitotane + Chemotherapy	36	1	38	0
ACC18	f	37	Non-functioning tumor	Right adrenalectomy	R0	7	T2	N0	M0	II	myxoid	6	-	-	5-7	No	53	0	53	0
ACC19	f	44	NA	Right adrenalectomy	Rx	5	T2	N0	M0	II	oncocytic	-	1	-	10-12	No	9	1	26	0
ACC20	m	58	Cushing's syndrome	Left adrenalectomy	Rx	6	T2	N0	M0	II	conventional with oncocytic foci	8	-	-	10	Mitotane	28	1	111	0
ACC21	f	56	Cushing's syndrome	Right adrenalectomy	Rx	20	T2	N0	M0	II	oncocytic	-	1	2	35	NA	205	0	205	0
ENSAT - European Network for the Study of Adrenal Tumors
DFS - Disease-free survival
Course of Disease: 0 - without progression, 1- progression
OS - Overall survival
Survival status: 0 - alive, 1 - dead after the disease
